# Supplementary material for: Optimal Sunshade Configurations for Space-Based Geoengineering near the Sun-Earth L1 Point
Source: PLoS One. 2015 Aug 26;10(8):e0136648. doi: 10.1371/journal.pone.0136648 (PMC4550401; doi:10.1371/journal.pone.0136648)
Supplement: S1 File — In order to run any of these scripts, the folder ToolBox PLOSOne SI must be in the Matlab path. SI1plot_PlodOneFig9: The MATLAB script SI1plot_PlodOneFig9.m loads the data pack ParetoDataPLOSOne.mat and reproduces figure 9 from PLOS one paper. The data pack (i.e., ParetoDataPLOSOne.mat) contains the raw data produced by the multiobjective optimization as described in the paper. SI2plot_PLOSOneFig10_CASEI: The MATLAB script SI2plot_PLOSOneFig10_CASEI.m loads the data pack ParetoDataPLOSOne.mat and reproduces all figures presented in Fig 10: CASE I Geoengineering Solution. SI3plot_PLOSOneFig11_CASEII: The MATLAB script SI3plot_PLOSOneFig11_CASEII.m loads the data pack ParetoDataPLOSOne.mat and reproduces all figures presented in Fig 11: CASE II Geoengineering Solution. SI4plotOrbit_PLOSOne_CASEI: The MATLAB script SI4plotOrbit_PLOSOne_CASEI.m generates the artificial geoengineering orbits that satisfy the out-of-plane motion required for CASE I solutions. The computation follows the description in Section II of Results and Discussion. SI5plotOrbit_PLOSOne_CASEI: The MATLAB script SI5plotOrbit_PLOSOne_CASEI.m generates the artificial geoengineering orbits that satisfy the out-of-plane motion required for CASE II solutions. The computation follows the description in Section II of Results and Discussion. (ZIP) [file pone.0136648.s001.zip]

Archive with 21 entries (20 files):
- Supporting Information/SI1plot_PLOSOneFig9.m
- Supporting Information/SI2plot_PLOSOneFig10_CASEI.m
- Supporting Information/SI3plot_PLOSOneFig11_CASEII.m
- Supporting Information/SI4plotOrbit_PLOSOne_CASEI.m
- Supporting Information/SI5plotOrbit_PLOSOne_CASEII.m
- Supporting Information/ToolBox PLOSOne SI/
- Supporting Information/ToolBox PLOSOne SI/bcfun.m
- Supporting Information/ToolBox PLOSOne SI/CASEII_SHADE.mat
- Supporting Information/ToolBox PLOSOne SI/CASEISHADE.mat
- Supporting Information/ToolBox PLOSOne SI/ColorMapWithWhiteZero.m
- Supporting Information/ToolBox PLOSOne SI/ColorMapWithWhiteZero_v2.m
- Supporting Information/ToolBox PLOSOne SI/dominance.m
- Supporting Information/ToolBox PLOSOne SI/dummyPROP.m
- Supporting Information/ToolBox PLOSOne SI/GROUND0_InSolNatural_v2.mat
- Supporting Information/ToolBox PLOSOne SI/MirrorMotion.m
- Supporting Information/ToolBox PLOSOne SI/MirrorMotionPROP.m
- Supporting Information/ToolBox PLOSOne SI/OutOfPlaneDisplacedEquilibrium.m
- Supporting Information/ToolBox PLOSOne SI/ParetoDataPLOSOne.mat
- Supporting Information/ToolBox PLOSOne SI/pinkINV.m
- Supporting Information/ToolBox PLOSOne SI/scenario50Years1CO2
- Supporting Information/ToolBox PLOSOne SI/XdummyMotion.m
