# Supplementary material for: Optimal Sunshade Configurations for Space-Based Geoengineering near the Sun-Earth L1 Point
Source: PLoS One. 2015 Aug 26;10(8):e0136648. doi: 10.1371/journal.pone.0136648 (PMC4550401; doi:10.1371/journal.pone.0136648)
Supplement: S1 File — In order to run any of these scripts, the folder ToolBox PLOSOne SI must be in the Matlab path. SI1plot_PlodOneFig9: The MATLAB script SI1plot_PlodOneFig9.m loads the data pack ParetoDataPLOSOne.mat and reproduces figure 9 from PLOS one paper. The data pack (i.e., ParetoDataPLOSOne.mat) contains the raw data produced by the multiobjective optimization as described in the paper. SI2plot_PLOSOneFig10_CASEI: The MATLAB script SI2plot_PLOSOneFig10_CASEI.m loads the data pack ParetoDataPLOSOne.mat and reproduces all figures presented in Fig 10: CASE I Geoengineering Solution. SI3plot_PLOSOneFig11_CASEII: The MATLAB script SI3plot_PLOSOneFig11_CASEII.m loads the data pack ParetoDataPLOSOne.mat and reproduces all figures presented in Fig 11: CASE II Geoengineering Solution. SI4plotOrbit_PLOSOne_CASEI: The MATLAB script SI4plotOrbit_PLOSOne_CASEI.m generates the artificial geoengineering orbits that satisfy the out-of-plane motion required for CASE I solutions. The computation follows the description in Section II of Results and Discussion. SI5plotOrbit_PLOSOne_CASEI: The MATLAB script SI5plotOrbit_PLOSOne_CASEI.m generates the artificial geoengineering orbits that satisfy the out-of-plane motion required for CASE II solutions. The computation follows the description in Section II of Results and Discussion. (ZIP) [file pone.0136648.s001.zip › Supporting Information/SI1plot_PLOSOneFig9.m]

clear all; close all; clc;
% DESCRIPTION: 
% This script loads the data pack "ParetoDataPLOSOne.mat" and reproduces
% figure 9 from PLOS one paper. The data pack (i.e.,
% "ParetoDataPLOSOne.mat") containts the raw data produced by the
% multiobjective optimization as described in the paper. For further
% details, please, contact the corresponding author 
% (jp.sanchez@cranfield.ac.uk).
%
% Note that to run this MATLAB script, you need to include in MATLAB's path
% the "toolBox PLOSOne SI", which is included with the SUpporting
% Information.
%
% INPUT:
%   None
%
% OUTPUT:
%   Figure 1 - Figure 9 of Manuscript
%
% CALLED FUNCTIONS:
%   'dominance', which is available under ToolBox
%
% AUTHOR:
%   Joan-Pau S�nchez, 21/05/2015, MATLAB,
%   plot_FinalParetoFront_PLOSOneFig9.m
%% Figure 1
%--------------------------------------------------------------------------
 R=1434;
 J0=0.3250;
%--------------------------------------------------------------------------
% STEP 1: Plot trimmed 50 years scenarios
%--------------------------------------------------------------------------
    load('ParetoDataPLOSOne.mat')
    % STEP 1.1 - Indexing
    FlagReady2PLOT = zeros(1,60);
    for iS=1:length(ParetoDataPLOSOne)
        FlagReady2PLOT(iS)    = isfield(ParetoDataPLOSOne{iS},'J50years');
        FlagReady2PLOTV2(iS)    = isfield(ParetoDataPLOSOne{iS},'J50yearsV2');
    end   
%--------------------------------------------------------------------------
MemoriesGREB50Years=[];
for iP=1:length(ParetoDataPLOSOne)
    if FlagReady2PLOT(iP)==1 
        TotalDiskArea = (ParetoDataPLOSOne{iP}.SizeDTrim)*pi*R^2/1e6;
        GeoPIndex = ParetoDataPLOSOne{iP}.J50years;
        MemoriesGREB50Years=[MemoriesGREB50Years; TotalDiskArea GeoPIndex iP];
    end
    if FlagReady2PLOTV2(iP)==1 
        TotalDiskArea = (ParetoDataPLOSOne{iP}.SizeDTrimV2)*pi*R^2/1e6;
        GeoPIndex = ParetoDataPLOSOne{iP}.J50yearsV2;
        MemoriesGREB50Years=[MemoriesGREB50Years; TotalDiskArea GeoPIndex iP];
    end
    
end
%% Ensuring Dominance of the results
         dom=dominance(MemoriesGREB50Years(:,1:2),0);
         IndexDOMSol=[(dom~=0)' MemoriesGREB50Years(:,3)];              
%% FINAL FIGURE
%--------------------------------------------------------------------------    
% Create figure
    figure1 = figure;
% Create axes
    axes1 = axes('Parent',figure1,'FontWeight','bold','FontSize',12,...
        'YGrid','on','XGrid','on','Color',[0.831372559070587 0.815686285495758 0.7843137383461]);
    hold(axes1,'all');
    box(axes1,'on');
%--------------------------------------------------------------------------
for iP=1:length(dom)   
    if dom(iP)==0
    TotalDiskArea = MemoriesGREB50Years(iP,1);
     GeoPIndex = MemoriesGREB50Years(iP,2);
     if TotalDiskArea<15
         curO=plot(TotalDiskArea,GeoPIndex,...
        'MarkerFaceColor',[0 0 0],...
        'MarkerEdgeColor',[0.847058832645416 0.160784319043159 0],...
        'Marker','o',...
        'LineWidth',1);
        hAnnotation = get(curO,'Annotation');
        hLegendEntry = get(hAnnotation','LegendInformation');
        set(hLegendEntry,'IconDisplayStyle','off')
     end
    end
end
%--------------------------------------------------------------------------
 line([6 12],[J0 J0],...
      'DisplayName','J_0(Classical GeoEng Scenario)','Color',[0.847058832645416 0.160784319043159 0]) 
 line([6 12],[J0/2 J0/2],'LineStyle','-.',...
      'DisplayName','(1/2)J_0','Color',[0.847058832645416 0.160784319043159 0]) 
% Create xlabel
xlabel('Total Shading Area A [10^6 km^2]','FontWeight','bold','FontSize',12);
% Create ylabel
ylabel('Performance Index J [C^o]','FontWeight','bold',...
    'FontSize',12);
