# Supplementary material for: Optimal Sunshade Configurations for Space-Based Geoengineering near the Sun-Earth L1 Point
Source: PLoS One. 2015 Aug 26;10(8):e0136648. doi: 10.1371/journal.pone.0136648 (PMC4550401; doi:10.1371/journal.pone.0136648)
Supplement: S1 File — In order to run any of these scripts, the folder ToolBox PLOSOne SI must be in the Matlab path. SI1plot_PlodOneFig9: The MATLAB script SI1plot_PlodOneFig9.m loads the data pack ParetoDataPLOSOne.mat and reproduces figure 9 from PLOS one paper. The data pack (i.e., ParetoDataPLOSOne.mat) contains the raw data produced by the multiobjective optimization as described in the paper. SI2plot_PLOSOneFig10_CASEI: The MATLAB script SI2plot_PLOSOneFig10_CASEI.m loads the data pack ParetoDataPLOSOne.mat and reproduces all figures presented in Fig 10: CASE I Geoengineering Solution. SI3plot_PLOSOneFig11_CASEII: The MATLAB script SI3plot_PLOSOneFig11_CASEII.m loads the data pack ParetoDataPLOSOne.mat and reproduces all figures presented in Fig 11: CASE II Geoengineering Solution. SI4plotOrbit_PLOSOne_CASEI: The MATLAB script SI4plotOrbit_PLOSOne_CASEI.m generates the artificial geoengineering orbits that satisfy the out-of-plane motion required for CASE I solutions. The computation follows the description in Section II of Results and Discussion. SI5plotOrbit_PLOSOne_CASEI: The MATLAB script SI5plotOrbit_PLOSOne_CASEI.m generates the artificial geoengineering orbits that satisfy the out-of-plane motion required for CASE II solutions. The computation follows the description in Section II of Results and Discussion. (ZIP) [file pone.0136648.s001.zip › Supporting Information/SI3plot_PLOSOneFig11_CASEII.m]

clear all; close all; clc;
% DESCRIPTION: 
% This script loads the data pack "ParetoDataPLOSOne.mat" and reproduces
% all figures presented in Fig 11: CASE II Geoengineering Solution. 
% For further details, please, contact the corresponding author 
% (jp.sanchez@cranfield.ac.uk).
%
% Note that to run this MATLAB script, you need to include in MATLAB's path
% the "toolBox PLOSOne SI", which is included with the Supporting
% Information.
%
% INPUT:
%   None
%
% OUTPUT:
%   Figure 1 - 
%
% CALLED FUNCTIONS: (all available in ToolBox)
%   pinkINV, ColorMapWithWhiteZero_v2, ColorMapWithWhiteZero
%  XdummyMotion, MirrorMotion, MirrorMotionPROP, bcfun, 
%  OutOfPlaneDisplacedEquilibrium
%
% AUTHOR:
%   Joan-Pau S�nchez, 21/05/2015, MATLAB, plot_CASE_II_FigsPlosOne.m
%% CASE_II_ANALYSIS_AND_FIGURES.m
load('ParetoDataPLOSOne.mat')
indexCASEII=6;
%% Figure 11a: Motion of the configuration
%--------------------------------------------------------------------------
% Creating Grid of Samples
 Dist_vec = [15000:-500:-15000];
Month_vec = [0.5:0.5:12];
%--------------------------------------------------------------------------
    DiskSizeF = ParetoDataPLOSOne{indexCASEII}.SizeDTrim;
SetofMemories = ParetoDataPLOSOne{indexCASEII}.SetofGREBTrim10Years;
SOLmem=SetofMemories(1:7);
%--------------------------------------------------------------------------
% Motion
%-------------------------------------------------------------------------- 
% Mounting up the shade
 R=1434;
 DiskFormatonR=sqrt([DiskSizeF*(1-SOLmem(end)) DiskSizeF*SOLmem(end)])*R;  
%--------------------------------------------------------------------------
% Mirror 1
      MirrorD=SOLmem(1:3);
      a1 = MirrorD(1); c1 = MirrorD(2); a2 = MirrorD(3);
%--------------------------------------------------------------------------
% Finding Sequence of Monthly Position
    f=@(t)a1*sin(t+c1)+a2;
    tvec=linspace(0,2*pi,250); 
    MonthlyPositions_M1 = f(tvec); 
%--------------------------------------------------------------------------
% Finding Sequence of Monthly Position
    MonthlyPositions_M1(end)=[];
    MonthlyIndex_M1=zeros(1,length(MonthlyPositions_M1));
    for i=1:length(MonthlyPositions_M1)
        [~,indexMin]=min(abs(MonthlyPositions_M1(i)-Dist_vec));
        MonthlyIndex_M1(i)=indexMin;
    end
%--------------------------------------------------------------------------
% Mirror 2
      MirrorD=SOLmem(4:6);
      a1 = MirrorD(1); c1 = MirrorD(2); a2 = MirrorD(3);
%--------------------------------------------------------------------------
% Finding Sequence of Monthly Position
    f=@(t)a1*sin(t+c1)+a2;
    tvec=linspace(0,2*pi,250); 
    MonthlyPositions_M2 = f(tvec); 
%--------------------------------------------------------------------------
% Finding Sequence of Monthly Position
    MonthlyPositions_M2(end)=[];
    MonthlyIndex_M2=zeros(1,length(MonthlyPositions_M2));
    for i=1:length(MonthlyPositions_M2)
        [~,indexMin]=min(abs(MonthlyPositions_M2(i)-Dist_vec));
        MonthlyIndex_M2(i)=indexMin;
    end    
%--------------------------------------------------------------------------
startDate = datenum('01-01-2009');
  endDate = datenum('01-01-2010');
    xData = [datenum('01-01-2009'), datenum('02-01-2009'), datenum('03-01-2009'),...
    datenum('04-01-2009'), datenum('05-01-2009'), datenum('06-01-2009'),...
    datenum('07-01-2009'),datenum('08-01-2009'), datenum('09-01-2009'),...
    datenum('10-01-2009'), datenum('11-01-2009'), datenum('12-01-2009'),...
    datenum('01-01-2010')];
    xTick = xData;
     tvec = linspace(0,1,250); 
%--------------------------------------------------------------------------  
% Create figure
figure1 = figure('Color',[1 1 1]);
% Create axes
    axes1 = axes('Parent',figure1,'Layer','top','FontWeight','bold',...
    'FontSize',16,...
    'FontName','Times New Roman','XTick',linspace(0,1,5),...
    'XTickLabel',{'Jan';'Apr';'Jul';'Oct';'Jan'},...
    'YGrid','on','XGrid','on');
  box(axes1,'on');
  hold(axes1,'all');
  plot(tvec,[MonthlyPositions_M1 MonthlyPositions_M1(1)],...
  'LineWidth',3,'Color',[0 0 1])
  plot(tvec,[MonthlyPositions_M2 MonthlyPositions_M2(1)],...
  'LineWidth',3,'Color',[0.847058832645416 0.160784319043159 0])
%--------------------------------------------------------------------------
% mirror 1
 v = axis
 [MaxZDisp,IndexMax]=max(MonthlyPositions_M1);
 IndexMax=IndexMax+8
%  IndexMax=IndexMax;
% [X,Y,Z] = cylinder(DiskFormatonR(1));
 Scaling=1/(v(4)-v(3))*(v(2)-v(1))
% XCircle=X(1,:)*Scaling;
% YCircle=Y(1,:);
% plot(tvec(IndexMax)+XCircle,MaxZDisp+YCircle) 
% axis(v)

axPos = get(gca,'Position'); %# gca gets the handle to the current axes
xMinMax = xlim;
yMinMax = ylim;
xPlot=tvec(IndexMax)-DiskFormatonR(1)*Scaling; yPlot=MaxZDisp-DiskFormatonR(1);
xAnnotation = axPos(1) + ((xPlot - xMinMax(1))/(xMinMax(2)-xMinMax(1))) * axPos(3);
yAnnotation = axPos(2) + ((yPlot - yMinMax(1))/(yMinMax(2)-yMinMax(1))) * axPos(4);
wPlot=2*DiskFormatonR(1)*Scaling; hPlot=2*DiskFormatonR(1);
wAnnotation = (wPlot/(xMinMax(2)-xMinMax(1)))* axPos(3);
hAnnotation = (hPlot/(yMinMax(2)-yMinMax(1)))* axPos(4); 
% Create ellipse
 annotation(figure1,'ellipse',...
     [xAnnotation yAnnotation wAnnotation hAnnotation],...
     'FaceColor',[0 0 1],...
     'Color',[0 0 1]);
%--------------------------------------------------------------------------
% mirror 2
[MaxZDisp,IndexMax]=max(MonthlyPositions_M2);
 IndexMax=IndexMax+8
%  IndexMax=IndexMax+1;
Scaling=1/(v(4)-v(3))*(v(2)-v(1));
axPos = get(gca,'Position'); %# gca gets the handle to the current axes
xMinMax = xlim;
yMinMax = ylim;
xPlot=tvec(IndexMax)-DiskFormatonR(2)*Scaling; yPlot=MaxZDisp-DiskFormatonR(2);
xAnnotation = axPos(1) + ((xPlot - xMinMax(1))/(xMinMax(2)-xMinMax(1))) * axPos(3);
yAnnotation = axPos(2) + ((yPlot - yMinMax(1))/(yMinMax(2)-yMinMax(1))) * axPos(4);
wPlot=2*DiskFormatonR(2)*Scaling; hPlot=2*DiskFormatonR(2);
wAnnotation = (wPlot/(xMinMax(2)-xMinMax(1)))* axPos(3);
hAnnotation = (hPlot/(yMinMax(2)-yMinMax(1)))* axPos(4); 
% Create ellipse
 annotation(figure1,'ellipse',...
     [xAnnotation yAnnotation wAnnotation hAnnotation],...
     'FaceColor',[0.847058832645416 0.160784319043159 0],...
     'Color',[0.847058832645416 0.160784319043159 0]);
%--------------------------------------------------------------------------
  yticks=[-15000 -10000 -5000 0 5000 10000 15000];
  set(gca,'YTick',yticks)
  set(gca,'YTickLabel', arrayfun(@(v) sprintf('%d',v), yticks, 'UniformOutput', false) )
  ylim(axes1,[-15000 15000]); 
%--------------------------------------------------------------------------  
  % Create ylabel
ylabel('Out-of-plane displacement [km]','FontWeight','bold','FontSize',16,...
    'FontName','Times New Roman');
%--------------------------------------------------------------------------
%% Fig 11b: 
%  Daily-averaged latitudinal shade over a complete year cast by Case II solution
%-------------------------------------------------------------------------- 
load('CASEII_SHADE.mat')
load('GROUND0_InSolNatural_v2.mat')
%-------------------------------------------------------------------------- 
Shade=InSolGeoWhole-InSolNatural;
minShade=min(min(Shade))
%--------------------------------------------------------------------------
figure1 = figure;
CNTLines=[-15:1:0];
CNTLines_mod=CNTLines;CNTLines_mod(end)=1;
YTICKS=[-90:30:90]; YTICKS(1)=-88.125; YTICKS(end)=88.125;

axes1 = axes('Parent',figure1,'Layer','top','FontWeight','bold',...
    'FontSize',16,...
    'FontName','Times New Roman','XTick',linspace(0,1,5),...
    'XTickLabel',{'Jan';'Apr';'Jul';'Oct';'Jan'},...
    'YTick',YTICKS,...
    'YTickLabel',{'-90';'-60';'-30';'0';'30'; '60';'90'});
% Uncomment the following line to preserve the X-limits of the axes
xlim(axes1,[0 1]);
% Uncomment the following line to preserve the Y-limits of the axes
ylim(axes1,[-88.125 88.125]);

box(axes1,'on');
hold(axes1,'all');
% Create contour
contour(YearFraction,latitude,Shade,CNTLines_mod,'LineColor',[0 0 0],...
    'Fill','on',...
    'Parent',axes1);
% Create xlabel
% xlabel('Fraction of the year','FontWeight','bold','FontSize',16,...
%     'FontName','Times New Roman');
% Create ylabel
ylabel('Latitude [deg]','FontWeight','bold','FontSize',16,...
    'FontName','Times New Roman');
% Create colorbar
colormap('pink')
% caxis([minShade 0])
contourcmap('pink',CNTLines) 
contourcbar('peer',axes1,'FontWeight','bold','FontSize',16,...
     'FontName','Times New Roman')
% 'XTick',50
% Create textbox
annotation(figure1,'textbox',...
     [0.86397057264051 0.521370124347807 0.0287256097560976 0.052158273381295],...
    'String',{'[W/m^2]'},...
    'FontWeight','bold',...
    'FontSize',14,...
    'FontName','Times New Roman',...
    'FitBoxToText','off',...
    'LineStyle','none');
%% Fig 11c: 
%  RMS differences of monthly mean surface temperatures between the
%  geoengineering and control scenarios for year 50 of the simulation.
%-------------------------------------------------------------------------- 
% 
%--------------------------------------------------------------------------
% Grid Set Up
      latitude = ((90-3.75/2):-3.75:-90);
     longitude = ((180-3.75/2):-3.75:-180);
  YearFraction = ((0+0.25):0.5:365)/365;
%--------------------------------------------------------------------------
%                           1xCO2 WORLD                                   %
%--------------------------------------------------------------------------
% Reading Solution
     fid = fopen('scenario50Years1CO2');
     m5 = fread(fid,inf,'single');
     fclose(fid);
% Reshape Output Matrix
     B=reshape(m5,48*96,length(m5)/48/96)';
% Loading Tsurf grids as a function of time
     TsurfCONTROL=B(1:5:end,end:-1:1);
% To calculate the mean temparature I should take into account the area of
% each point in the grid.
%--------------------------------------------------------------------------
% Mean Anual Temperature of the last year  
     nYears=length(TsurfCONTROL(:,1))/12;
     Tsurf_Control=zeros(48,96);
     for i=1:12
         index=(nYears*12-12+i);
         MapT=reshape(TsurfCONTROL(index,:),96,48)';
         Tsurf_Control=Tsurf_Control+MapT/12;
     end
%--------------------------------------------------------------------------
% Seasonal Temperature response   
     MontlyAverageT=zeros(48,12);
     for i=1:12
         index=(nYears*12-12+i);
         MapT=reshape(TsurfCONTROL(index,:),96,48)';
         for jMA=1:48
            MontlyAverageT(jMA,i)=sum(MapT(jMA,:))/96;
         end
     end
     MontlyAverageT=MontlyAverageT-273.15;    
% Plot the temperature difference per month for the 2xCO2 Classic GeoEng Scenario
% (compared with the control 1xCO2 case).
%--------------------------------------------------------------------------
%                      CASE II GeoEng WORLD                               %
%--------------------------------------------------------------------------
TSurf_LstYear=ParetoDataPLOSOne{indexCASEII}.GeoEngResults.TSurf_LstYear;
%--------------------------------------------------------------------------
%--------------------------------------------------------------------------
% Recomputing some Matrices
%--------------------------------------------------------------------------
% Mean Anual Temperature of the last year  
    Tsurf_Control=zeros(48,96,12);
    for i=1:12
        index=(nYears*12-12+i);
        MapT=reshape(TsurfCONTROL(index,:),96,48)';
        MapT=[MapT(:,49:96) MapT(:,1:48)]-273.15;
        Tsurf_Control(:,:,i)=MapT;
    end
% Mean Anual Temperature of the last year  
    Tsurf_meanAnual=zeros(48,96,12);
    for i=1:12
        MapT=reshape(TSurf_LstYear(i,:),96,48)';
        MapT=[MapT(:,49:96) MapT(:,1:48)]-273.15;
        Tsurf_meanAnual(:,:,i)=MapT;
    end
 MonthlyGWarming=Tsurf_meanAnual-Tsurf_Control;
 GlobalWarming_new=rms(MonthlyGWarming,3);
%-------------------------------------------------------------------------- 
% Figure
pinkINV=pink;
pinkINV=pinkINV(end:-1:1,:);
MonthFraction=[1:12];
CnTLevels=[0 0.1:0.1:1.6];
%--------------------------------------------------------------------------
 % Create figure
    figure1 = figure;
    YTICKS=[-90:30:90]; YTICKS(1)=-88.125; YTICKS(end)=88.125;
    XTICKS=[-180:60:180]; XTICKS(1)=-longitude(1); XTICKS(end)=longitude(1);
    % Create axes
    axes1 = axes('Parent',figure1,'FontWeight','bold',...
    'FontSize',16,...
    'FontName','Times New Roman',...
    'XTick',XTICKS,...
     'XTickLabel',{'-180';'-120';'-60';'0';'60'; '120';'180'},...
    'YTick',YTICKS,...
    'YTickLabel',{'-90';'-60';'-30';'0';'30'; '60';'90'});
% Uncomment the following line to preserve the Y-limits of the axes
    ylim(axes1,[-88.125 88.125]);
    xlim(axes1,[-180 180]); 
    box(axes1,'on');
    grid(axes1,'on');
    hold(axes1,'all');
    % Create surf
    contour(longitude,latitude,GlobalWarming_new,CnTLevels,'Parent',axes1,...
        'LineColor',[0 0 0],...
        'LineStyle',':',...
        'Fill','on',...
        'DisplayName','Global Warming');
     %       'LineColor',[0 0 0],...
    view(2)
    pinkInverted=pink;
    colormap(pinkInverted(end:-1:1,:))
    % Create xlabel
    xlabel('Longitude [deg]','FontWeight','bold','FontSize',16,...
    'FontName','Times New Roman');
    % Create ylabel
    ylabel('Latitude [deg]','FontWeight','bold','FontSize',16,...
    'FontName','Times New Roman');
    % Create colorbar
    colorbar('peer',axes1,'FontWeight','bold','FontSize',16,...
    'FontName','Times New Roman');
    %----------------------------------------------------------------------
    DZ=max(max(GlobalWarming_new));
    load('topo.mat','topo');
    topo=[topo(:,181:360) topo(:,1:180)];    
    C = contourc(-179:180,-90:89,topo,[0 0]);
    index=find(C(1,:)==0);
    for i=1:(length(index)-1)
        index(i)
        plot3(C(1,index(i)+1:index(i+1)-1),C(2,index(i)+1:index(i+1)-1),DZ*ones(1,length(index(i)+1:index(i+1)-1)),...
        'Parent',axes1,'LineWidth',1,...
    'Color',[0.0392156876623631 0.141176477074623 0.415686279535294]);
    end
    %----------------------------------------------------------------------
caxis([min(CnTLevels) round(max(CnTLevels))])
 contourcmap('pinkINV',CnTLevels) 
% demcmap(CnTLevels) 
contourcbar('peer',axes1,'FontWeight','bold','FontSize',16,...
     'FontName','Times New Roman')
% Create textbox
annotation(figure1,'textbox',...
    [0.87701405090138 0.524595732605364 0.0287256097560976 0.052158273381295],...
    'String',{'[C^o]'},...
    'FontWeight','bold',...
    'FontSize',16,...
    'FontName','Times New Roman',...
    'FitBoxToText','off',...
    'LineStyle','none');
%% Fig 11d: 
% Latitudinal and seasonal variations of temperature between the
% geoengineering and control scenarios.
 global CnTLevels CnTLevels_FIXED
%--------------------------------------------------------------------------
%                      CASE II GeoEng WORLD                               %
%--------------------------------------------------------------------------
MonthlyAverageT_CASEII=ParetoDataPLOSOne{indexCASEII}.GeoEngResults.MonthlyAverageT_GeoEng;

     LatSessonal_CASEII=MonthlyAverageT_CASEII-MontlyAverageT;

TSurf_LstYear=ParetoDataPLOSOne{indexCASEII}.GeoEngResults.TSurf_LstYear;
%--------------------------------------------------------------------------
% Recomputing some Matrices
%--------------------------------------------------------------------------
% Mean Anual Temperature of the last year  
    Tsurf_meanAnual=zeros(48,96,12);
    for i=1:12
        MapT=reshape(TSurf_LstYear(i,:),96,48)';
        MapT=[MapT(:,49:96) MapT(:,1:48)]-273.15;
        Tsurf_meanAnual(:,:,i)=MapT;
    end
 MonthlyGWarming_CASEII=Tsurf_meanAnual-Tsurf_Control;
   GlobalWarming_LATLON_CASEII=mean(MonthlyGWarming_CASEII,3);
%--------------------------------------------------------------------------
pinkINV=pink;
pinkINV=pinkINV(end:-1:1,:);
MonthFraction=[1:12];

CnTLevels=[-1.4:0.1:1.7];

CnTLevels_nZero=CnTLevels;
indexZero=find(CnTLevels_nZero==0);
if isempty(indexZero)
    disp('ZERO NOT FOUND')
   [~,indexMin]=min(abs(CnTLevels));
    CnTLevels(indexMin)=0; 
    CnTLevels_nZero=CnTLevels;
    indexZero=find(CnTLevels_nZero==0);
end

CnTLevels_nZero(indexZero)=[];

CnTLevels_FIXED=CnTLevels;

%--------------------------------------------------------------------------
% Generating MonthTicks
startDate = datenum('01-01-2009');
endDate = datenum('12-31-2009');
xData = linspace(startDate,endDate,12);
%--------------------------------------------------------------------------
figure1 = figure;
% Create axes
YTICKS=[-90:30:90]; YTICKS(1)=-88.125; YTICKS(end)=88.125;
XTICK=[1:3:12];XTICK(end+1)=12;
axes1 = axes('Parent',figure1,'Layer','top','FontWeight','bold',...
    'FontSize',16,...
    'FontName','Times New Roman','XTick',XTICK,...
    'XTickLabel',{'Jan';'Apr';'Jul';'Oct';'Dec'},...
    'YTick',YTICKS,...
    'YTickLabel',{'-90';'-60';'-30';'0';'30'; '60';'90'});
% Uncomment the following line to preserve the X-limits of the axes
xlim(axes1,[1 12]);
% Uncomment the following line to preserve the Y-limits of the axes
ylim(axes1,[-88.125 88.125]);
box(axes1,'on');
hold(axes1,'all');
% Create contour
contour(MonthFraction,latitude,LatSessonal_CASEII,CnTLevels_nZero,'LineColor',[0 0 0],...
    'Fill','on',...
    'Parent',axes1);
% Create xlabel
% xlabel('Month','FontWeight','bold','FontSize',16,...
%     'FontName','Times New Roman');
% datetick('x','mmm','keepticks')
% Create ylabel
ylabel('Latitude [deg]','FontWeight','bold','FontSize',16,...
    'FontName','Times New Roman');
% Create colorbar
colorbar('peer',axes1,'FontWeight','bold','FontSize',16,...
    'FontName','Times New Roman');
    %----------------------------------------------------------------------
colormap(pinkINV)
 CnTLevels=[floor(10*min(min(LatSessonal_CASEII)))/10:0.1:ceil(10*max(max(LatSessonal_CASEII)))/10];
 contourcmap('ColorMapWithWhiteZero',CnTLevels) 
% demcmap(CnTLevels) 
cbar=contourcbar('peer',axes1,'FontWeight','bold','FontSize',16,...
     'FontName','Times New Roman')
%   set(cbar,'YTick',[-0.2 0 0.5000 1 1.5000])
% Create textbox
annotation(figure1,'textbox',...
    [0.88 0.53 0.0287256097560976 0.052158273381295],...
    'String',{'[C^o]'},...
    'FontWeight','bold',...
    'FontSize',16,...
    'FontName','Times New Roman',...
    'FitBoxToText','off',...
    'LineStyle','none');

  set(gcf, 'Units', 'centimeters');
 
  CurrentP=get(gcf, 'Position');
  PaperSi=get(gcf, 'PaperPosition');
  set(gcf, 'Position',[20 7 PaperSi(3:4)]);
    set(gcf, 'Position',[ 19.9873    9.4120   16.7883   12.8225]);
     set(gcf, 'PaperPositionMode', 'auto')
