# Supplementary material for: Optimal Sunshade Configurations for Space-Based Geoengineering near the Sun-Earth L1 Point
Source: PLoS One. 2015 Aug 26;10(8):e0136648. doi: 10.1371/journal.pone.0136648 (PMC4550401; doi:10.1371/journal.pone.0136648)
Supplement: S1 File — In order to run any of these scripts, the folder ToolBox PLOSOne SI must be in the Matlab path. SI1plot_PlodOneFig9: The MATLAB script SI1plot_PlodOneFig9.m loads the data pack ParetoDataPLOSOne.mat and reproduces figure 9 from PLOS one paper. The data pack (i.e., ParetoDataPLOSOne.mat) contains the raw data produced by the multiobjective optimization as described in the paper. SI2plot_PLOSOneFig10_CASEI: The MATLAB script SI2plot_PLOSOneFig10_CASEI.m loads the data pack ParetoDataPLOSOne.mat and reproduces all figures presented in Fig 10: CASE I Geoengineering Solution. SI3plot_PLOSOneFig11_CASEII: The MATLAB script SI3plot_PLOSOneFig11_CASEII.m loads the data pack ParetoDataPLOSOne.mat and reproduces all figures presented in Fig 11: CASE II Geoengineering Solution. SI4plotOrbit_PLOSOne_CASEI: The MATLAB script SI4plotOrbit_PLOSOne_CASEI.m generates the artificial geoengineering orbits that satisfy the out-of-plane motion required for CASE I solutions. The computation follows the description in Section II of Results and Discussion. SI5plotOrbit_PLOSOne_CASEI: The MATLAB script SI5plotOrbit_PLOSOne_CASEI.m generates the artificial geoengineering orbits that satisfy the out-of-plane motion required for CASE II solutions. The computation follows the description in Section II of Results and Discussion. (ZIP) [file pone.0136648.s001.zip › Supporting Information/SI4plotOrbit_PLOSOne_CASEI.m]

clear all; close all; clc;
% DESCRIPTION: 
% This script generate an artificial geoengineering configuration of two
% occulting disks with out-of-plane motion that satisfy
% z(t)=3,850�sin(t-0.423?)+840 [km] (blue orbit) and
% z(t)=11,100�sin(t-0.4?)+17 [km] (red orbit). These are the out-of-plane
% motion that CASE I solution requires for the occulting disks. 
%
% Note that to run this MATLAB script, you need to include in MATLAB's path
% the "toolBox PLOSOne SI", which is included with the Supporting
% Information.
%
% INPUT:
%   None
%
% OUTPUT:
%   Figure 1 - 
%
% CALLED FUNCTIONS: (all available in ToolBox)
%   pinkINV, ColorMapWithWhiteZero_v2, ColorMapWithWhiteZero
%  XdummyMotion, MirrorMotion, MirrorMotionPROP, bcfun, 
%  OutOfPlaneDisplacedEquilibrium
%
% AUTHOR:
%   Joan-Pau S�nchez, 21/05/2015, MATLAB, SI4plotOrbit_PLOSOne_CASEI.m
%% Script_generatingFirstGuessOrbit.m
%--------------------------------------------------------------------------
% This script generates feasible orbits that match the required z motion.
%--------------------------------------------------------------------------
% Some Constants
          RAD = pi/180;
           AU =  149597870.7;
           G  =  6.67259e-20;
           massSun   = 1.9891e+30;
           massEarth = 5.973699e+24;
           
    P=2*pi*sqrt(AU^3/(G*(massSun+massEarth)));
    normDist = AU;          % distance between the primary and secondary
    normTime = P/2/pi;
    normVel  = normDist/normTime;
    normEne  = normVel^2;
% ------------------------------------------------------------- %
%               Set up auxiliary data for problem               %
% ------------------------------------------------------------- %
   mu = 3.040147350673953e-06; 
 beta = 0.037079307284444; 
GAMMA = 2.44e6/AU; 
   C2 = mu/GAMMA^3+(1-mu)/(1-GAMMA)^3;
   auxdata.mu = mu; 
 auxdata.Beta = beta; 
auxdata.GAMMA = GAMMA; 
   auxdata.C2 = C2;
%--------------------------------------------------------------- %  
%                        Force Motion on Z                       %
%--------------------------------------------------------------- %
% Model: f(x)=a1*sin(x+c1)+a2 with limits m1>0 and m2<0

a1 = 3850/AU;
b1 = 1;
c1 = 0;
a2 = 840/AU;
b2 = 0;
c2 = pi/2;
%------------------------------------------------------------------
%                      Generate Mirror 1 Formation                %
%------------------------------------------------------------------
    z=a2;
    [diff] = @(x)OutOfPlaneDisplacedEquilibrium(x,z,mu,beta);
    xGuess = 1-mu-GAMMA;
    [x0] = fzero(@(x)diff(x),xGuess);        
    GAMMANew = 1-mu-x0;
      x0Disp = GAMMA-GAMMANew;
%--------------------------------------------------------------- %  
%                       Forced Motion on Z                       %
%--------------------------------------------------------------- %
x0=fzero(@(x0)x0-dummyPROP(x0,C2,beta,mu,GAMMA,a1,b1,c1,a2,b2,c2),-2/AU+x0Disp);
T1stH=[0,pi];
x0up=fzero(@(x0)x0-MirrorMotionPROP(x0,T1stH,C2,beta,mu,GAMMA,a1,b1,c1,a2,b2,c2),x0);
%--------------------------------------------------------------------------
%                       Matching position and velocity 
%               For displaced orbit that cross the x-y plane
%--------------------------------------------------------------------------
solinit = bvpinit(linspace(0,2*pi,2000),[x0up 0]);

   RelTol = 3.e-14 ; AbsTol = 1.e-16; % high accuracy
  options = bvpset('RelTol',RelTol,'AbsTol',AbsTol);
     fpop = @(t,y)MirrorMotion(t,y,C2,beta,mu,GAMMA,a1,b1,c1,a2,b2,c2);
      sol = bvp4c(@(t,y)fpop(t,y),@(ya,yb)bcfun(ya,yb),solinit,options);

ybvpR=sol.y';
Tbvp=sol.x';
Y=ybvpR;
T=Tbvp;

deltaV=zeros(1,length(T));
alphaV=zeros(1,length(T));
for iS=1:length(T)
    t=T(iS);
    y=Y(iS,:);
%--------------------------------------------------------------------------
   Zf = @(time)a1*sin(b1*time+c1)+a2*sin(b2*time+c2);
 dZZf = @(time)-a1*b1^2*sin(b1*t+c1)-a2*b2^2*sin(b2*t+c2);
      z = Zf(t);
 rSun_2 = (1-GAMMA+y(1)).^2+z.^2;
% ----------------------------------------------------------------------- %
% Sail acceleration
% ----------------------------------------------------------------------- %
%  rSun=(1-GAMMA+x).^2+y.^2+z.^2;
% % 
% ax =Beta*(1-mu)*(1/(1-GAMMA)^2-1./r1_2.*(cos(alpha).^3));
% ay =Beta*(1-mu)./r1_2.*(cos(alpha).^2.*sin(alpha).*cos(delta));
% az =Beta*(1-mu)./r1_2.*(cos(alpha).^2.*sin(alpha).*sin(delta));
% -------------------------------------------------------------- %
%            Computing Analytical Alpha & Delta                  %
% -------------------------------------------------------------- %
% Delta
 ay =2*y(2);
 az =dZZf(t)+C2*z;
    delta = atan2(az,ay);
    if y(2)==0
       if dZZf(t)>=0
           delta = pi/2; 
       else
           delta = -pi/2; 
       end
    end
    if ~isreal(delta)
        disp('kk')
        delta=real(delta);
    end
% Alpha First Guess
       AlphaGuess=rSun_2/beta/(1-mu)*(dZZf(t)+C2*z)/sin(delta);
       f=@(alpha)cos(alpha)^2*sin(alpha)-rSun_2/beta/(1-mu)*(dZZf(t)+C2*z)/sin(delta);
      Alpha=fzero(@(x)f(x),AlphaGuess);
deltaV(iS)=delta;
alphaV(iS)=Alpha;
%--------------------------------------------------------------------------
end
%------------------------------------------------------------------
% Manage and Store all motion related Data for Mirror 1           %
%------------------------------------------------------------------

    ySol=zeros(length(ybvpR(:,1)),1);
    ydotSol=zeros(length(ybvpR(:,1)),1);
    
    Zf = @(time)a1*sin(b1*time+c1)+a2*sin(b2*time+c2);
    dZf= @(time)a1*b1*cos(b1*time+c1)+a2*b2*cos(b2*time+c2);
    zSol=Zf(Tbvp);
    zdotSol=dZf(Tbvp);
    
% Mirror1= [T x y z xdot ydot zdot]

Mirror1= [Tbvp ybvpR(:,1) ySol zSol ybvpR(:,2) ydotSol zdotSol alphaV' deltaV'];

% Shift around T so to match required phase.
    Mirror1Phase= mod(-1.3283,2*pi);
    indexPhase=find(Mirror1(:,1)>=Mirror1Phase);
    
    
    Mirror1(:,2:9)=[Mirror1(indexPhase(1):end,2:9); Mirror1(1:indexPhase(1)-1,2:9)];

%% Mirror 2 Formation    
%--------------------------------------------------------------- %  
%                        Force Motion on Z                       %
%--------------------------------------------------------------- %
% Model: f(x)=a1*sin(x+c1)+a2 with limits m1>0 and m2<0
a1 = 11100/AU;
b1 = 1;
c1 = 0;
a2 = 17/AU;
b2 = 0;
c2 = pi/2;
%------------------------------------------------------------------
%                      Generate Mirror 2 Formation                %
%------------------------------------------------------------------
     z=a2;
    [diff] = @(x)OutOfPlaneDisplacedEquilibrium(x,z,mu,beta);
    xGuess = 1-mu-GAMMA;
    [x0] = fzero(@(x)diff(x),xGuess);        
    GAMMANew = 1-mu-x0;
      x0Disp = GAMMA-GAMMANew;
%--------------------------------------------------------------- %  
%                       Forced Motion on Z                       %
%--------------------------------------------------------------- %
x0=fzero(@(x0)x0-dummyPROP(x0,C2,beta,mu,GAMMA,a1,b1,c1,a2,b2,c2),-2/AU+x0Disp);
T1stH=[0,pi];
x0up=fzero(@(x0)x0-MirrorMotionPROP(x0,T1stH,C2,beta,mu,GAMMA,a1,b1,c1,a2,b2,c2),x0);
%--------------------------------------------------------------------------
%                       Matching position and velocity 
%               For displaced orbit that cross the x-y plane
%--------------------------------------------------------------------------
solinit = bvpinit(linspace(0,2*pi,2000),[x0up 0]);

   RelTol = 3.e-14 ; AbsTol = 1.e-16; % high accuracy
  options = bvpset('RelTol',RelTol,'AbsTol',AbsTol);
     fpop = @(t,y)MirrorMotion(t,y,C2,beta,mu,GAMMA,a1,b1,c1,a2,b2,c2);
      sol = bvp4c(@(t,y)fpop(t,y),@(ya,yb)bcfun(ya,yb),solinit,options);

ybvpR=sol.y';
Tbvp=sol.x';
Y=ybvpR;
T=Tbvp;

deltaV=zeros(1,length(T));
alphaV=zeros(1,length(T));
for iS=1:length(T)
    t=T(iS);
    y=Y(iS,:);
%--------------------------------------------------------------------------
   Zf = @(time)a1*sin(b1*time+c1)+a2*sin(b2*time+c2);
 dZZf = @(time)-a1*b1^2*sin(b1*t+c1)-a2*b2^2*sin(b2*t+c2);
      z = Zf(t);
 rSun_2 = (1-GAMMA+y(1)).^2+z.^2;
% ----------------------------------------------------------------------- %
% Sail acceleration
% ----------------------------------------------------------------------- %
%  rSun=(1-GAMMA+x).^2+y.^2+z.^2;
% % 
% ax =Beta*(1-mu)*(1/(1-GAMMA)^2-1./r1_2.*(cos(alpha).^3));
% ay =Beta*(1-mu)./r1_2.*(cos(alpha).^2.*sin(alpha).*cos(delta));
% az =Beta*(1-mu)./r1_2.*(cos(alpha).^2.*sin(alpha).*sin(delta));
% -------------------------------------------------------------- %
%            Computing Analytical Alpha & Delta                  %
% -------------------------------------------------------------- %
% Delta
 ay =2*y(2);
 az =dZZf(t)+C2*z;
    delta = atan2(az,ay);
    if y(2)==0
       if dZZf(t)>=0
           delta = pi/2; 
       else
           delta = -pi/2; 
       end
    end
    if ~isreal(delta)
        disp('kk')
        delta=real(delta);
    end
% Alpha First Guess
       AlphaGuess=rSun_2/beta/(1-mu)*(dZZf(t)+C2*z)/sin(delta);
       f=@(alpha)cos(alpha)^2*sin(alpha)-rSun_2/beta/(1-mu)*(dZZf(t)+C2*z)/sin(delta);
      Alpha=fzero(@(x)f(x),AlphaGuess);
deltaV(iS)=delta;
alphaV(iS)=Alpha;
%--------------------------------------------------------------------------
end
%------------------------------------------------------------------
% Manage and Store all motion related Data for Mirror 2          %
%------------------------------------------------------------------

    ySol=zeros(length(ybvpR(:,1)),1);
    ydotSol=zeros(length(ybvpR(:,1)),1);
    
    Zf = @(time)a1*sin(b1*time+c1)+a2*sin(b2*time+c2);
    dZf= @(time)a1*b1*cos(b1*time+c1)+a2*b2*cos(b2*time+c2);
    zSol=Zf(Tbvp);
    zdotSol=dZf(Tbvp);
    
% Mirror1= [T x y z xdot ydot zdot]

Mirror2= [Tbvp ybvpR(:,1) ySol zSol ybvpR(:,2) ydotSol zdotSol alphaV' deltaV'];

% Shift around T so to match required phase.
    Mirror2Phase= mod(-1.2526,2*pi);
    indexPhase=find(Mirror2(:,1)>=Mirror2Phase);
    
    
    Mirror2(:,2:9)=[Mirror2(indexPhase(1):end,2:9); Mirror2(1:indexPhase(1)-1,2:9)];


%% Final Ploting 

X1=Mirror1(:,2)*AU;Y1=Mirror1(:,3)*AU;Z1=Mirror1(:,4)*AU;
X2=Mirror2(:,2)*AU;Y2=Mirror2(:,3)*AU;Z2=Mirror2(:,4)*AU;
%--------------------------------------------------------------------------
%                               STEP 1: 3D figure
%--------------------------------------------------------------------------
% Create figure
figure1 = figure('Color',[1 1 1]);
% Create axes
axes1 = axes('Parent',figure1,'YGrid','on','XGrid','on','FontWeight','bold',...
    'FontSize',14,...
    'FontName','Times New Roman');
view(axes1,[29 23]);
box(axes1,'on');
hold(axes1,'all');
%--------------------------------------------------------------------------
%                               Mirror 1
%--------------------------------------------------------------------------
% plot Initial point
plot3(X1(1),Y1(1),Z1(1),'MarkerFaceColor',[0 0 0],'MarkerEdgeColor',[0 0 0],...
    'Marker','o',...
    'LineStyle','none');

% Create plot3
plot3(X1,Y1,Z1,'LineWidth',3,...
    'Color',[0 0 1]);
%--------------------------------------------------------------------------
%                               Mirror 2
%--------------------------------------------------------------------------
% plot Initial point
plot3(X2(1),Y2(1),Z2(1),'MarkerFaceColor',[0 0 0],'MarkerEdgeColor',[0 0 0],...
    'Marker','o',...
    'LineStyle','none');

% Create plot3
plot3(X2,Y2,Z2,'LineWidth',3,...
    'Color',[0.847058832645416 0.160784319043159 0]);
%--------------------------------------------------------------------------
% Create xlabel
xlabel('x [km]','HorizontalAlignment','right','FontWeight','bold',...
    'FontSize',14,...
    'FontName','Times New Roman');

% Create ylabel
ylabel('y [km]','FontWeight','bold','FontSize',14,...
    'FontName','Times New Roman',...
    'HorizontalAlignment','left');

% Create zlabel
zlabel('z [km]','FontWeight','bold','FontSize',14,...
    'FontName','Times New Roman');
%--------------------------------------------------------------------------
% Controls Alpha Angle
%--------------------------------------------------------------------------
X1=Mirror1(:,1); Y1=Mirror1(:,8)*180/pi;
X2=Mirror2(:,1); Y2=Mirror2(:,8)*180/pi;
% Create figure
figure2 = figure('Color',[1 1 1]);
% Create axes
axes1 = axes('Parent',figure2,'YGrid','on','XGrid','on','FontWeight','bold',...
    'FontSize',14,...
    'FontName','Times New Roman','XTick',linspace(0,2*pi,5),...
    'XTickLabel',{'Jan';'Apr';'Jul';'Oct';'Jan'});
% Uncomment the following line to preserve the X-limits of the axes
xlim(axes1,[0 6.2832]);
box(axes1,'on');
hold(axes1,'all');

% Create plot
plot(X1,Y1,'MarkerFaceColor',[0.847058832645416 0.160784319043159 0],...
    'LineWidth',3,'LineStyle','--',...
    'Color',[0 0 1]);
% Create plot
plot(X2,Y2,'MarkerFaceColor',[0.847058832645416 0.160784319043159 0],...
    'LineWidth',3,...
    'Color',[0.847058832645416 0.160784319043159 0]);
% % Create xlabel
% xlabel('time [2\pi = 1 year]','FontWeight','bold','FontSize',14,...
%     'FontName','Times New Roman');

% Create ylabel
ylabel('Cone angle \alpha [deg]','FontWeight','bold','FontSize',14,...
    'FontName','Times New Roman');
%--------------------------------------------------------------------------
% Controls clock Angle
%--------------------------------------------------------------------------
X1=Mirror1(:,1); Y1=Mirror1(:,9)*180/pi;
X2=Mirror2(:,1); Y2=Mirror2(:,9)*180/pi;
% Create figure
figure3 = figure('Color',[1 1 1]);
YTICKS=[-90 -45 0 45 90];
% Create axes
axes1 = axes('Parent',figure3,'YGrid','on','XGrid','on','FontWeight','bold',...
    'FontSize',14,...
    'FontName','Times New Roman','XTick',linspace(0,2*pi,5),...
    'XTickLabel',{'Jan';'Apr';'Jul';'Oct';'Jan'},'YTickLabel',{'-90';'-45';'0';'45';'90'});
% Uncomment the following line to preserve the X-limits of the axes
 xlim(axes1,[0 6.2832]);
% Uncomment the following line to preserve the Y-limits of the axes
%  ylim(axes1,[-90 90]);
box(axes1,'on');
hold(axes1,'all');

% Create plot
plot(X1,Y1,'MarkerFaceColor',[0.847058832645416 0.160784319043159 0],...
    'LineWidth',3,'LineStyle','-.',...
    'Color',[0 0 1]);
% Create plot
plot(X2,Y2,'MarkerFaceColor',[0.847058832645416 0.160784319043159 0],...
    'LineWidth',3,...
    'Color',[0.847058832645416 0.160784319043159 0]);

% % Create xlabel
% xlabel('time [2\pi = 1 year]','FontWeight','bold','FontSize',14,...
%     'FontName','Times New Roman');

% Create ylabel
ylabel('Clock angle [deg]','FontWeight','bold','FontSize',14,...
    'FontName','Times New Roman');
