# Supplementary material for: Optimal Sunshade Configurations for Space-Based Geoengineering near the Sun-Earth L1 Point
Source: PLoS One. 2015 Aug 26;10(8):e0136648. doi: 10.1371/journal.pone.0136648 (PMC4550401; doi:10.1371/journal.pone.0136648)
Supplement: S1 File — In order to run any of these scripts, the folder ToolBox PLOSOne SI must be in the Matlab path. SI1plot_PlodOneFig9: The MATLAB script SI1plot_PlodOneFig9.m loads the data pack ParetoDataPLOSOne.mat and reproduces figure 9 from PLOS one paper. The data pack (i.e., ParetoDataPLOSOne.mat) contains the raw data produced by the multiobjective optimization as described in the paper. SI2plot_PLOSOneFig10_CASEI: The MATLAB script SI2plot_PLOSOneFig10_CASEI.m loads the data pack ParetoDataPLOSOne.mat and reproduces all figures presented in Fig 10: CASE I Geoengineering Solution. SI3plot_PLOSOneFig11_CASEII: The MATLAB script SI3plot_PLOSOneFig11_CASEII.m loads the data pack ParetoDataPLOSOne.mat and reproduces all figures presented in Fig 11: CASE II Geoengineering Solution. SI4plotOrbit_PLOSOne_CASEI: The MATLAB script SI4plotOrbit_PLOSOne_CASEI.m generates the artificial geoengineering orbits that satisfy the out-of-plane motion required for CASE I solutions. The computation follows the description in Section II of Results and Discussion. SI5plotOrbit_PLOSOne_CASEI: The MATLAB script SI5plotOrbit_PLOSOne_CASEI.m generates the artificial geoengineering orbits that satisfy the out-of-plane motion required for CASE II solutions. The computation follows the description in Section II of Results and Discussion. (ZIP) [file pone.0136648.s001.zip › Supporting Information/ToolBox PLOSOne SI/MirrorMotion.m]

function [dy]=MirrorMotion(t,y,C2,beta,mu,GAMMA,a1,b1,c1,a2,b2,c2)

%--------------------------------------------------------------------------

   Zf = @(time)a1*sin(b1*time+c1)+a2*sin(b2*time+c2);
 dZZf = @(time)-a1*b1^2*sin(b1*t+c1)-a2*b2^2*sin(b2*t+c2);
 
      z = Zf(t);
 rSun_2 = (1-GAMMA+y(1)).^2+z.^2;

% ----------------------------------------------------------------------- %
% Sail acceleration
% ----------------------------------------------------------------------- %

%  rSun=(1-GAMMA+x).^2+y.^2+z.^2;
% % 
% ax =Beta*(1-mu)*(1/(1-GAMMA)^2-1./r1_2.*(cos(alpha).^3));
% ay =Beta*(1-mu)./r1_2.*(cos(alpha).^2.*sin(alpha).*cos(delta));
% az =Beta*(1-mu)./r1_2.*(cos(alpha).^2.*sin(alpha).*sin(delta));

% -------------------------------------------------------------- %
%            Computing Analytical Alpha & Delta                  %
% -------------------------------------------------------------- %
% Delta
try
 ay =2*y(2);
 az =dZZf(t)+C2*z;
 
 if (abs(az)<abs(ay))
     azT=az;
     az=ay;
     ay=azT;   
 end
 
 
 delta = atan2(az,ay);

    if ay==0
       if dZZf(t)>=0
           delta = pi/2; 
       else
           delta = -pi/2; 
       end
    end

% % Alpha First Guess
%     f=@(alpha)cos(alpha)^2*sin(alpha)-(1-GAMMA)^2/beta/(1-mu)*(dZZf(t)+C2*z);
%     [AlphaGuess,fval,exitflag]=fzero(@(x)f(x),0);
% Alpha
    AlphaGuess=rSun_2/beta/(1-mu)*(az)/sin(delta);
       f=@(alpha)cos(alpha)^2*sin(alpha)-rSun_2/beta/(1-mu)*(az)/sin(delta);
      [Alpha,fval,exitflag]=fzero(@(x)f(x),AlphaGuess);
        if exitflag~=1
            disp('CHECK THIS')            
        end
catch
    disp('kk')
end
%--------------------------------------------------------------------------

% ax=beta*(1-mu)/(1-GAMMA)^2*(1-cos(Alpha)^3);
ax =beta*(1-mu)*(1/(1-GAMMA)^2-1./rSun_2.*(cos(Alpha).^3));
if isnan(ax)
    disp('kk')
end
% plot(t,ax,'.')

dy(1)=y(2);
dy(2)=ax+(1+2*C2)*y(1);
dy=dy';

end
