# Supplementary material for: Optimal Sunshade Configurations for Space-Based Geoengineering near the Sun-Earth L1 Point
Source: PLoS One. 2015 Aug 26;10(8):e0136648. doi: 10.1371/journal.pone.0136648 (PMC4550401; doi:10.1371/journal.pone.0136648)
Supplement: S1 File — In order to run any of these scripts, the folder ToolBox PLOSOne SI must be in the Matlab path. SI1plot_PlodOneFig9: The MATLAB script SI1plot_PlodOneFig9.m loads the data pack ParetoDataPLOSOne.mat and reproduces figure 9 from PLOS one paper. The data pack (i.e., ParetoDataPLOSOne.mat) contains the raw data produced by the multiobjective optimization as described in the paper. SI2plot_PLOSOneFig10_CASEI: The MATLAB script SI2plot_PLOSOneFig10_CASEI.m loads the data pack ParetoDataPLOSOne.mat and reproduces all figures presented in Fig 10: CASE I Geoengineering Solution. SI3plot_PLOSOneFig11_CASEII: The MATLAB script SI3plot_PLOSOneFig11_CASEII.m loads the data pack ParetoDataPLOSOne.mat and reproduces all figures presented in Fig 11: CASE II Geoengineering Solution. SI4plotOrbit_PLOSOne_CASEI: The MATLAB script SI4plotOrbit_PLOSOne_CASEI.m generates the artificial geoengineering orbits that satisfy the out-of-plane motion required for CASE I solutions. The computation follows the description in Section II of Results and Discussion. SI5plotOrbit_PLOSOne_CASEI: The MATLAB script SI5plotOrbit_PLOSOne_CASEI.m generates the artificial geoengineering orbits that satisfy the out-of-plane motion required for CASE II solutions. The computation follows the description in Section II of Results and Discussion. (ZIP) [file pone.0136648.s001.zip › Supporting Information/ToolBox PLOSOne SI/OutOfPlaneDisplacedEquilibrium.m]

function [diff]=OutOfPlaneDisplacedEquilibrium(x,z,mu,beta)


r13=((x+mu)^2+z^2)^1.5;
r23=((x-1+mu)^2+z^2)^1.5;
Ux=x-(x+mu)*(1-mu)/r13-(x+mu-1)*mu/r23;


Uz=-z*(1-mu)/r13-z*mu/r23;
r1_2=(x+mu)^2+z^2;

       Alpha0=r1_2/beta/(1-mu)*(-Uz);
       f=@(alpha)cos(alpha)^2*sin(alpha)-r1_2/beta/(1-mu)*(-Uz);
      [Alpha,fval,exitflag]=fzero(@(x)f(x),Alpha0);


ax =beta*(1-mu)./r1_2.*(cos(Alpha).^3);

diff=Ux+ax;
end
