# Supplementary material for: Optimal Sunshade Configurations for Space-Based Geoengineering near the Sun-Earth L1 Point
Source: PLoS One. 2015 Aug 26;10(8):e0136648. doi: 10.1371/journal.pone.0136648 (PMC4550401; doi:10.1371/journal.pone.0136648)
Supplement: S1 File — In order to run any of these scripts, the folder ToolBox PLOSOne SI must be in the Matlab path. SI1plot_PlodOneFig9: The MATLAB script SI1plot_PlodOneFig9.m loads the data pack ParetoDataPLOSOne.mat and reproduces figure 9 from PLOS one paper. The data pack (i.e., ParetoDataPLOSOne.mat) contains the raw data produced by the multiobjective optimization as described in the paper. SI2plot_PLOSOneFig10_CASEI: The MATLAB script SI2plot_PLOSOneFig10_CASEI.m loads the data pack ParetoDataPLOSOne.mat and reproduces all figures presented in Fig 10: CASE I Geoengineering Solution. SI3plot_PLOSOneFig11_CASEII: The MATLAB script SI3plot_PLOSOneFig11_CASEII.m loads the data pack ParetoDataPLOSOne.mat and reproduces all figures presented in Fig 11: CASE II Geoengineering Solution. SI4plotOrbit_PLOSOne_CASEI: The MATLAB script SI4plotOrbit_PLOSOne_CASEI.m generates the artificial geoengineering orbits that satisfy the out-of-plane motion required for CASE I solutions. The computation follows the description in Section II of Results and Discussion. SI5plotOrbit_PLOSOne_CASEI: The MATLAB script SI5plotOrbit_PLOSOne_CASEI.m generates the artificial geoengineering orbits that satisfy the out-of-plane motion required for CASE II solutions. The computation follows the description in Section II of Results and Discussion. (ZIP) [file pone.0136648.s001.zip › Supporting Information/ToolBox PLOSOne SI/pinkINV.m]

function p = pinkINV(m)

% pinkINV=[1 1 1;0.994694922786876 0.994694922786876 0.984166985874174;0.989361399507773 0.989361399507773 0.968075055028954;0.983998967608182 0.983998967608182 0.951711073936816;0.978607151860213 0.978607151860213 0.935060759704215;0.973185463871069 0.973185463871069 0.918108534119622;0.967733401566742 0.967733401566742 0.900837352971077;0.962250448649376 0.962250448649376 0.883228505310258;0.956736074026644 0.956736074026644 0.865261375930562;0.951189731211342 0.951189731211342 0.846913162468210;0.945610857689300 0.945610857689300 0.828158536058502;0.939998874253519 0.939998874253519 0.808969231139984;0.934353184302314 0.934353184302314 0.789313545440513;0.928673173099052 0.928673173099052 0.769155724870152;0.922958206990897 0.922958206990897 0.748455199183749;0.917207632583725 0.917207632583725 0.727165621622641;0.911420775870196 0.911420775870196 0.705233647349938;0.905596941307677 0.897895835393467 0.697690824629711;0.899735410842438 0.884164029887007 0.690065559342354;0.893835442876260 0.870215566555283 0.682355087625545;0.887896271171238 0.856039854682148 0.674556487646850;0.881917103688197 0.841625411530173 0.666666666666667;0.875897121353739 0.826959753471978 0.658682346706236;0.869835476750493 0.812029269418002 0.650600048632355;0.863731292724622 0.796819072889596 0.642416074439621;0.857583660904133 0.781312828161509 0.634126487474228;0.851391640120882 0.765492544691871 0.625727090299271;0.845154254728517 0.749338332469344 0.617213399848368;0.838870492807861 0.732828108792940 0.608580619450185;0.832539304250372 0.715937244153520 0.599823607228292;0.826159598709403 0.698638131005772 0.590936840285279;0.819730243407959 0.680899653858290 0.581914373962646;0.813250060790444 0.662686531592003 0.572749795322816;0.806717826004639 0.643958492204692 0.563436169819011;0.800132264198639 0.624669224639441 0.553965979892544;0.793492047615872 0.604765029363257 0.544331053951817;0.786795792469443 0.584183054589776 0.534522483824849;0.780042055574960 0.562848951139595 0.524530528312962;0.773229330718641 0.540673693023844 0.514344499873640;0.766356044734813 0.517549169506766 0.503952630678970;0.759420553263853 0.493341913267303 0.493341913267303;0.743134360158832 0.482497909637164 0.482497909637164;0.726483157256779 0.471404520791032 0.471404520791032;0.709441243731204 0.460043706228236 0.460043706228236;0.691979753198010 0.448395139423033 0.448395139423033;0.674066079375813 0.436435780471985 0.436435780471985;0.655663160391203 0.424139340186901 0.424139340186901;0.636728576728955 0.411475599898912 0.411475599898912;0.617213399848368 0.398409536444798 0.398409536444798;0.597060701672352 0.384900179459751 0.384900179459751;0.576203594236084 0.370899093509458 0.370899093509458;0.554562604707244 0.356348322549899 0.356348322549899;0.532042087685536 0.341177543812773 0.341177543812773;0.508525204486350 0.325300024316178 0.325300024316178;0.483866700783371 0.308606699924184 0.308606699924184;0.457882173332927 0.290957186981323 0.290957186981323;0.430331482911935 0.272165526975909 0.272165526975909;0.400891862868637 0.251976315339485 0.251976315339485;0.369111617594714 0.230021853114118 0.230021853114118;0.334323924917866 0.205737799949456 0.205737799949456;0.295468420142639 0.178174161274950 0.178174161274950;0.250660503132599 0.145478593490662 0.145478593490662;0.195856550464334 0.102868899974728 0.102868899974728;0.117851130197758 0 0;];

p = pink(m);

p = p(end:-1:1,:);

end
