# Supplementary material for: Optimal Sunshade Configurations for Space-Based Geoengineering near the Sun-Earth L1 Point
Source: PLoS One. 2015 Aug 26;10(8):e0136648. doi: 10.1371/journal.pone.0136648 (PMC4550401; doi:10.1371/journal.pone.0136648)
Supplement: S1 File — In order to run any of these scripts, the folder ToolBox PLOSOne SI must be in the Matlab path. SI1plot_PlodOneFig9: The MATLAB script SI1plot_PlodOneFig9.m loads the data pack ParetoDataPLOSOne.mat and reproduces figure 9 from PLOS one paper. The data pack (i.e., ParetoDataPLOSOne.mat) contains the raw data produced by the multiobjective optimization as described in the paper. SI2plot_PLOSOneFig10_CASEI: The MATLAB script SI2plot_PLOSOneFig10_CASEI.m loads the data pack ParetoDataPLOSOne.mat and reproduces all figures presented in Fig 10: CASE I Geoengineering Solution. SI3plot_PLOSOneFig11_CASEII: The MATLAB script SI3plot_PLOSOneFig11_CASEII.m loads the data pack ParetoDataPLOSOne.mat and reproduces all figures presented in Fig 11: CASE II Geoengineering Solution. SI4plotOrbit_PLOSOne_CASEI: The MATLAB script SI4plotOrbit_PLOSOne_CASEI.m generates the artificial geoengineering orbits that satisfy the out-of-plane motion required for CASE I solutions. The computation follows the description in Section II of Results and Discussion. SI5plotOrbit_PLOSOne_CASEI: The MATLAB script SI5plotOrbit_PLOSOne_CASEI.m generates the artificial geoengineering orbits that satisfy the out-of-plane motion required for CASE II solutions. The computation follows the description in Section II of Results and Discussion. (ZIP) [file pone.0136648.s001.zip › Supporting Information/ToolBox PLOSOne SI/XdummyMotion.m]

function [dy]=XdummyMotion(t,y,C2,beta,mu,GAMMA,a1,b1,c1,a2,b2,c2)

% -------------------------------------------------------------- %
%                   Computing Analytical Alpha                   %
% -------------------------------------------------------------- %

f=@(t,alpha)cos(alpha)^2*sin(alpha)-(1-GAMMA)^2/beta/(1-mu)*(C2*(a1*sin(b1*t+c1)+a2*sin(b2*t+c2))-(a1*b1^2*sin(b1*t)+a2*b2^2*sin(b2*t+c2)));

[Alpha,fval,exitflag]=fzero(@(x)f(t,x),0);

if exitflag~=1
    disp('CHECK THIS')
end

ax=beta*(1-mu)/(1-GAMMA)^2*(1-cos(Alpha)^3);

% plot(t,ax,'.')

dy(1)=y(2);
dy(2)=ax+(1+2*C2)*y(1);
dy=dy';

end
